# Supplementary material for: Reclassification of genetic variants in children with long QT syndrome
Source: Mol Genet Genomic Med. 2020 May 8;8(9):e1300. doi: 10.1002/mgg3.1300 (PMC7506994; doi:10.1002/mgg3.1300)
Supplement: Supplementary file 1 — Table S1 [file MGG3-8-e1300-s001.xlsx]

## Sheet: Supplement Tabelle
internal patient ID	gene	variant	status	predicted functional consequence	date of report	current classification	applied ACMG criteria	second variant	Schwartz score	QTc (ms)	syncopes	definite LQTS in FH	SCD in FH	T wave alternans	notched Twave	Torsade de pointes	sinusbradycardia	sex	syndromic
182	KCNQ1	NM_000218.2:c.468_469del, p.(Phe157Leufs*127)	heterozygous	frameshift	2011-03-18	pathogenic	PVS1, PM1, PM2, PP5		3.5	490	no	no	unknown	no	no	no	yes	female
181	KCNQ1	NM_000218.2: c.1022C>T, p.(Ala341Val)	heterozygous	missense	2006-02-23	pathogenic	PS3, PS4, PM1, PM2, PM5, PP3, PP5		4	580	yes	no	unknown	no	no	no	no	female
2103	KCNQ1	NM_000218.2: c.1022C>T, p.(Ala341Val)	heterozygous	missense	2016-02-15	pathogenic	PS3, PS4, PM1, PM2, PM5, PP3, PP5		3	490	no	no	no	no	no	no	no	male
137	KCNQ1	NM_000218.2: c.1028C>T, p.(Pro343Leu)	heterozygous	missense	2008-05-29	likely pathogenic	PM1, PM2, PM5, PP3, PP5		6	520	yes	no	unknown	no	no	yes	no	male
119	KCNQ1	NM_000218.2: c.1033-2A>C, p.(?)	compound heterozygous	splice	2016-10-28	pathogenic	PVS1, PM1, PM2, PP5	KNCQ1 (NM_000218.2): c.1097G>A, p.(Arg366Gln)	6	680	no	yes	unknown	no	no	yes	no	male	Jervell and Lange-Nielsen syndrome
16	KCNQ1	NM_000218.2: c.1034G>T, p.(Gly345Val)	heterozygous	missense	unknown	likely pathogenic	PM1, PM2, PM5, PP3, PP5		4	500	no	yes	no	no	no	no	no	female
2159	KCNQ1	NM_000218.2: c.1066C>T, p.(Gln356*)	heterozygous	nonsense	2015-07-10	pathogenic	PVS1, PS4, PM1, PM2, PP5		3.5	460	no	no	yes	no	no	no	no	male
119	KCNQ1	NM_000218.2: c.1097G>A, p.(Arg366Gln)	compound heterozygous	missense	2016-10-28	pathogenic	PS3, PS4, PM1, PM2, PM5, PP3, PP5	KCNQ1 (NM_000218.2): c.1033-2A>C, p.(?)	6	680	no	yes	unknown	no	no	yes	no	male	Jervell and Lange-Nielsen syndrome
183	KCNQ1	NM_000218.2: c.1109C>T, p.(Ala370Val)	heterozygous	missense	2011-07-02	VUS	PM1, PP5, BS1		3	520	no	no	no	no	no	no	no	male
2156	KCNQ1	NM_000218.2: c.1175G>A, p.(Trp392*)	compound heterozygous	nonsense	2010-07-06	likely pathogenic	PVS1, PM2	KCNQ1 (NM_000218.2): c.1663C>A, p.(Arg555Ser)	4	600	yes	no	no	no	no	no	no	female	Jervell and Lange-Nielsen syndrome
156	KCNQ1	NM_000218.2: c.1261A>G, p.(Lys421Glu)	heterozygous	missense	2005-11-01	VUS	PM2		1	450	no	no	unknown	no	no	no	no	male
2110	KCNQ1	NM_000218.2: c.1344dupA, p.(Glu449Argfs*14)	heterozygous	frameshift	2014-09-22	likely pathogenic	PVS1, PM2		4	520	no	yes	no	no	no	no	no	female
122	KCNQ1	NM_000218.2: c.1588C>T, p.(Gln530*)	heterozygous	nonsense	2013-11-28	pathogenic	PVS1, PS4, PS3, PM1, PM2, PP5		4	500	yes	no	unknown	no	no	no	no	female
113	KCNQ1	NM_000218.2: c.1610_1614dupATGTG, p.(Arg539Metfs*56)	heterozygous	frameshift	2017-03-27	pathogenic	PVS1, PM1, PM2, PP5		3	470	yes	no	unknown	no	no	no	no	female
112	KCNQ1	NM_000218.2: c.1610_1614dupATGTG, p.(Arg539Metfs*56)	heterozygous	frameshift	2017-07-07	pathogenic	PVS1, PM1, PM2, PP5		3	470	no	yes	unknown	no	no	no	no	male
152	KCNQ1	NM_000218.2: c.1615C>T, p.(Arg539Trp)	heterozygous	missense	2013-08-02	pathogenic	PS3, PS4, PM1, PM2, PM5, PP1, PP3, PP5		4.5	520	no	yes	yes	no	no	no	no	female
148	KCNQ1	NM_000218.2: c.1637C>T, p.(Ser546Leu)	heterozygous	missense	2009-02-23	pathogenic	PS3, PS4, PM1, PM2, PP1, PP5		4	520	yes	no	unknown	no	no	no	no	male
2156	KCNQ1	NM_000218.2: c.1663C>A, p.(Arg555Ser)	compound heterozygous	missense	2010-07-06	likely pathogenic	PM1, PM2, PM3, PP3, PP5	KCNQ1 (NM_000218.2): c.1175G>A, p.(Trp392*)	4	600	yes	no	no	no	no	no	no	female	Jervell and Lange-Nielsen syndrome
2157	KCNQ1	NM_000218.2: c.1663C>A, p.(Arg555Ser)	heterozygous	missense	2012-10-01	likely pathogenic	PM1, PM2, PM3, PP3, PP5		3	540	no	no	no	no	no	no	no	female
2109	KCNQ1	NM_000218.2: c.1663C>T, p.(Arg555Cys)	heterozygous	missense	2018-11-26	pathogenic	PS3, PS4, PM1, PM2, PM5, PP1, PP3, PP5		4	550	no	yes	no	no	no	no	no	female
2133	KCNQ1	NM_000218.2: c.1664G>A, p.(Arg555His)	heterozygous	missense	2015-05-04	pathogenic	PS3, PS4, PM1, PM2, PM5, PP3, PP5		3	490	no	no	no	no	no	no	no	female
126	KCNQ1	NM_000218.2: c.169_175delGGCGCCC, p.(Gly57Glnfs*27)	heterozygous	frameshift	2016-10-31	likely pathogenic	PVS1, PM2		3.5	460	no	no	yes	no	no	no	no	male
2143	KCNQ1	NM_000218.2: c.1760C>T, p.(Thr587Met)	heterozygous	missense	2012-04-20	pathogenic	PS2, PS3, PS4, PM1, PM2, PM5, PP1, PP3, PP5		4.5	510	no	yes	no	no	no	no	yes	female
178	KCNQ1	NM_000218.2: c.1760C>T, p.(Thr587Met)	heterozygous	missense	2016-01-04	pathogenic	PS2, PS3, PS4, PM1, PM2, PM5, PP1, PP3, PP5		3.5	460	no	yes	yes	no	no	no	no	female
179	KCNQ1	NM_000218.2: c.1760C>T, p.(Thr587Met)	heterozygous	missense	2016-05-27	pathogenic	PS2, PS3, PS4, PM1, PM2, PM5, PP1, PP3, PP5		3.5	470	no	yes	yes	no	no	no	no	male
2140	KCNQ1	NM_000218.2: c.1760C>T, p.(Thr587Met)	heterozygous	missense	unknown	pathogenic	PS2, PS3, PS4, PM1, PM2, PM5, PP1, PP3, PP5		3.5	500	no	no	no	no	no	no	yes	male
18	KCNQ1	NM_000218.2: c.1772G>T, p.(Arg591Leu)	heterozygous	missense	unknown	pathogenic	PS4, PM1, PM2, PM5, PP3, PP5		4.5	520	no	yes	yes	no	no	no	no	male
138	KCNQ1	NM_000218.2: c.1772G>T, p.(Arg591Leu)	heterozygous	missense	unknown	pathogenic	PS4, PM1, PM2, PM5, PP3, PP5		5.5	570	yes	yes	yes	no	no	no	no	male
298	KCNQ1	NM_000218.2: c.1843C>T, p.(Gln615*)	homozygous	nonsense	2017-07-20	likely pathogenic	PVS1, PM2		3.5	540	no	no	yes	no	no	no	no	male	Jervell and Lange-Nielsen syndrome
136	KCNQ1	NM_000218.2: c.1893dupC, p.(Arg632Glnfs*20)	heterozygous	frameshift	2016-01-11	pathogenic	PVS1, PS3, PS4, PM2		3	490	no	no	no	no	no	no	no	male
2146	KCNQ1	NM_000218.2: c.2018A>G, p.(Asp673Gly)	heterozygous	missense	2014-07-21	VUS	PM2		5.5	520	yes	yes	yes	no	no	no	no	male
184	KCNQ1	NM_000218.2: c.332A>G, p.(Tyr111Cys)	heterozygous	missense	2016-05-20	pathogenic	PS3, PS4, PM2, PP3, PP5		4	490	yes	no	unknown	no	no	no	no	male
150	KCNQ1	NM_000218.2: c.355G>C, p.(Gly119Arg)	heterozygous	missense	2014-09-29	likely pathogenic	PS4, PM2, PP1, PP5		2	450	yes	no	no	no	no	no	no	male
2152	KCNQ1	NM_000218.2: c.520C>T, p.(Arg174Cys)	heterozygous	missense	2006-08-01	pathogenic	PS3, PS4, PM1, PM2, PM5, PP1, PP3, PP5		5	490	yes	yes	no	no	no	no	no	female
124	KCNQ1	NM_000218.2: c.520C>T, p.(Arg174Cys)	heterozygous	missense	2012-06-18	pathogenic	PS3, PS4, PM1, PM2, PM5, PP1, PP3, PP5		1	430	no	yes	no	no	no	no	no	female
123	KCNQ1	NM_000218.2: c.520C>T, p.(Arg174Cys)	heterozygous	missense	2012-06-18	pathogenic	PS3, PS4, PM1, PM2, PM5, PP1, PP3, PP5		4	500	no	yes	unknown	no	no	no	no	female
171	KCNQ1	NM_000218.2: c.520C>T, p.(Arg174Cys)	heterozygous	missense	2001-12-15	pathogenic	PS3, PS4, PM1, PM2, PM5, PP1, PP3, PP5		4	540	yes	no	unknown	no	no	no	no	female
193	KCNQ1	NM_000218.2: c.535G>A, p.(Gly179Ser)	heterozygous	missense	unknown	pathogenic	PS4, PM1, PM2, PM5, PP1, PP3, PP5		4	480	no	yes	no	no	no	no	no	male
164	KCNQ1	NM_000218.2: c.555_560del, p.(Gly186_Leu187del)	heterozygous	small inframe deletion	2009-01-06	likely pathogenic	PM1, PM2, PM4		4.5	520	no	yes	no	no	no	no	yes	female
165	KCNQ1	NM_000218.2: c.555_560del, p.(Gly186_Leu187del)	heterozygous	small inframe deletion	2009-01-06	likely pathogenic	PM1, PM2, PM4		4	550	no	yes	no	no	no	no	no	female
169	KCNQ1	NM_000218.2: c.555_560del, p.(Gly186_Leu187del)	heterozygous	small inframe deletion	2012-06-28	likely pathogenic	PM1, PM2, PM4		3.5	460	no	yes	yes	no	no	no	no	female
170	KCNQ1	NM_000218.2: c.555_560del, p.(Gly186_Leu187del)	heterozygous	small inframe deletion	2012-06-28	likely pathogenic	PM1, PM2, PM4		3.5	460	no	yes	yes	no	no	no	no	male
196	KCNQ1	NM_000218.2: c.565G>C, p.(Gly189Arg)	heterozygous	missense	2005-12-27	pathogenic	PS1, PS3, PS4, PM1, PM2, PM5, PP3, PP5		4.5	550	no	yes	yes	no	no	no	no	female
194	KCNQ1	NM_000218.2: c.565G>C, p.(Gly189Arg)	heterozygous	missense	2006-04-04	pathogenic	PS1, PS3, PS4, PM1, PM2, PM5, PP3, PP5		4.5	510	no	yes	yes	no	no	no	no	male
195	KCNQ1	NM_000218.2: c.565G>C, p.(Gly189Arg)	heterozygous	missense	2006-04-04	pathogenic	PS1, PS3, PS4, PM1, PM2, PM5, PP3, PP5		4.5	520	no	yes	yes	no	no	no	no	female
114	KCNQ1	NM_000218.2: c.565G>C, p.(Gly189Arg)	heterozygous	missense	2012-06-29	pathogenic	PS1, PS3, PS4, PM1, PM2, PM5, PP3, PP5		3	530	no	no	no	no	no	no	no	male
129	KCNQ1	NM_000218.2: c.569G>A, p.(Arg190Gln)	heterozygous	missense	2007-01-01	pathogenic	PS3, PS4, PM1, PM2, PM5, PP1, PP3, PP5		4	490	no	yes	no	no	no	no	no	male
2102	KCNQ1	NM_000218.2: c.569G>T, p.(Arg190Leu)	heterozygous	missense	2008-01-15	pathogenic	PS3, PS4, PM1, PM2, PM5, PP3, PP5	KCNH2 (NM_000238.3): c.526C>T, p.(Arg176Trp)	4	500	no	yes	no	no	no	no	no	male
2145	KCNQ1	NM_000218.2: c.569G>T, p.(Arg190Leu)	heterozygous	missense	2015-02-20	pathogenic	PS3, PS4, PM1, PM2, PM5, PP3, PP5		4	510	yes	no	no	no	no	no	no	female
172	KCNQ1	NM_000218.2: c.617_622dupTCGTGG, p.(Val206_Val207dup)	heterozygous	small inframe duplication	2004-01-01	likely pathogenic	PM1, PM2, PM4		1	440	no	yes	no	no	no	no	no	male
173	KCNQ1	NM_000218.2: c.617_622dupTCGTGG, p.(Val206_Val207dup)	heterozygous	small inframe duplication	2004-01-01	likely pathogenic	PM1, PM2, PM4		1.5	436	no	yes	no	no	no	no	yes	male
161	KCNQ1	NM_000218.2: c.674C>T, p.(Ser225Leu)	heterozygous	missense	2010-12-02	pathogenic	PS3, PS4, PM1, PM2, PP3, PP5		1	450	no	no	no	no	no	no	no	male
118	KCNQ1	NM_000218.2: c.674C>T, p.(Ser225Leu)	heterozygous	missense	2013-02-28	pathogenic	PS3, PS4, PM1, PM2, PP3, PP5		4	500	yes	no	unknown	no	no	no	no	female
151	KCNQ1	NM_000218.2: c.683+5G>A, p.(?)	heterozygous	nearsplice	2015-09-01	pathogenic	PVS1, PS4, PS3, PM1, PM2, PP3, PP5		3	460	yes	no	unknown	no	no	no	no	female
166	KCNQ1	NM_000218.2: c.691C>T, p.(Arg231Cys)	heterozygous	missense	2013-12-18	pathogenic	PS2, PS4, PM1, PM2, PM5, PP3, PP5		4	500	yes	no	no	no	no	no	no	female
145	KCNQ1	NM_000218.2: c.785T>G, p.(Leu262Arg)	heterozygous	missense	2015-07-21	likely pathogenic	PM1, PM2, PM5, PP3		3	540	no	no	no	no	no	no	no	female
180	KCNQ1	NM_000218.2: c.785T>G, p.(Leu262Arg)	heterozygous	missense	2015-12-02	likely pathogenic	PM1, PM2, PM5, PP3		1	440	no	yes	no	no	no	no	no	male
157	KCNQ1	NM_000218.2: c.911G>T, p.(Trp304Leu)	heterozygous	missense	2008-12-29	likely pathogenic	PM1, PM2, PM5, PP3		4.5	480	no	yes	yes	no	no	no	no	female
2142	KCNQ1	NM_000218.2: c.914G>C, p.(Trp305Ser)	heterozygous	missense	2018-04-25	pathogenic	PS3, PS4, PM1, PM2, PM5, PP3, PP5		3	560	no	no	no	no	no	no	no	female
2139	KCNQ1	NM_000218.2: c.958C>T, p.(Pro320Ser)	heterozygous	missense	2016-01-14	pathogenic	PS4, PM1, PM2, PM5, PP1, PP3, PP5		4	480	no	yes	no	no	no	no	no	female
2120	KCNQ1	NM_000218.2: c.964A>G, p.(Thr322Ala)	heterozygous	missense	2014-04-17	pathogenic	PS3, PS4, PM1, PM2, PM5, PP3, PP5		3.5	530	no	no	yes	no	no	no	no	female
2100	KCNQ1	NM_000218.2: c.973G>A, p.(Gly325Arg)	heterozygous	missense	2002-03-22	pathogenic	PS3, PS4, PM1, PM2, PP1, PP3, PP5		4	500	no	yes	no	no	no	no	no	female
2158	KCNQ1	NM_000218.2: c.973G>A, p.(Gly325Arg)	heterozygous	missense	2015-08-17	pathogenic	PS3, PS4, PM1, PM2, PP1, PP3, PP5		4	500	no	yes	no	no	no	no	no	female
176	KCNH2	NM_000238.3: c.(2692+1_2693-1)_(3480+1_?)del, exon 12-15	heterozygous	intragenic deletion	2017-07-18	likely pathogenic	PVS1, PM2		3.5	460	no	yes	yes	no	no	no	no	female
177	KCNH2	NM_000238.3: c.(2692+1_2693-1)_(3480+1_?)del, exon 12-15	heterozygous	intragenic deletion	2017-07-18	likely pathogenic	PVS1, PM2		3.5	470	no	yes	yes	no	no	no	no	female
175	KCNH2	NM_000238.3: c.(2692+1_2693-1)_(3480+1_?)del, exon 12-15	heterozygous	intragenic deletion	2017-07-18	likely pathogenic	PVS1, PM2		1.5	430	no	yes	yes	no	no	no	no	female
144	KCNH2	NM_000238.3: c.1001C>T, p.(Pro334Leu)	heterozygous	missense	2010-04-22	pathogenic	PS4, PM2, PM5, PP2, PP5		4	540	yes	no	unknown	no	no	no	no	male
2141	KCNH2	NM_000238.3: c.1178C>T, p.(Pro393Leu)	compound heterozygous	missense	2018-03-20	VUS	PM2, PP2, PP3, PP5	KCNH2 (NM_000238.3): c.526C>T, p.(Arg176Trp)	4	510	yes	no	no	no	no	no	no	male
2149	KCNH2	NM_000238.3: c.1225G>T, p.(Val409Leu)	heterozygous	missense	2012-01-24	VUS	PM2, PP2, PP3		2	460	no	no	no	no	no	no	no	male
2101	KCNH2	NM_000238.3: c.1501 G>A, p.(Asp501Asn)	heterozygous	missense	2006-09-22	pathogenic	PS3, PS4, PM2, PM5, PP2, PP3, PP5		5	510	yes	no	yes	no	no	no	yes	male
2127	KCNH2	NM_000238.3: c.1558-1G>A, p.(?)	heterozygous	splice	2013-09-13	pathogenic	PVS1, PM2, PP5		4	530	no	yes	no	no	no	no	no	male
17	KCNH2	NM_000238.3: c.1681G>A, p.(Ala561Thr)	heterozygous	missense	2008-05-02	pathogenic	PS3, PS4, PM1, PM2, PM5, PP2, PP3, PP5		6	520	yes	no	no	no	yes	yes	no	female
189	KCNH2	NM_000238.3: c.1681G>A, p.(Ala561Thr)	heterozygous	missense	2013-09-09	pathogenic	PS3, PS4, PM1, PM2, PM5, PP2, PP3, PP5		4	520	no	yes	no	no	no	no	no	female
2160	KCNH2	NM_000238.3: c.1681G>A, p.(Ala561Thr)	heterozygous	missense	2014-05-07	pathogenic	PS3, PS4, PM1, PM2, PM5, PP2, PP3, PP5		3.5	570	no	no	yes	no	no	no	no	female
162	KCNH2	NM_000238.3: c.1682C>T, p.(Ala561Val)	heterozygous	missense	2003-12-12	pathogenic	PS3, PS4, PM1, PM2, PM5, PP1, PP2, PP5		3	570	no	no	unknown	no	no	no	no	male
2104	KCNH2	NM_000238.3: c.1682C>T, p.(Ala561Val)	heterozygous	missense	2005-12-19	pathogenic	PS3, PS4, PM1, PM2, PM5, PP1, PP2, PP5		5	520	yes	yes	no	no	no	no	no	female
2105	KCNH2	NM_000238.3: c.1682C>T, p.(Ala561Val)	heterozygous	missense	2006-10-10	pathogenic	PS3, PS4, PM1, PM2, PM5, PP1, PP2, PP5		5	540	yes	yes	no	no	no	no	no	male
2106	KCNH2	NM_000238.3: c.1682C>T, p.(Ala561Val)	heterozygous	missense	2018-08-13	pathogenic	PS3, PS4, PM1, PM2, PM5, PP1, PP2, PP5		4	580	no	yes	no	no	no	no	no	female
197	KCNH2	NM_000238.3: c.1714G>A, p.(Gly572Ser)	heterozygous	missense	2003-02-14	pathogenic	PS3, PS4, PM1, PM2, PM5, PP2, PP3, PP5		5.5	630	no	no	yes	no	no	yes	no	male
158	KCNH2	NM_000238.3: c.1714G>A, p.(Gly572Ser)	heterozygous	missense	2007-03-26	pathogenic	PS3, PS4, PM1, PM2, PM5, PP2, PP3, PP5		6.5	620	no	yes	yes	no	no	yes	no	male
159	KCNH2	NM_000238.3: c.1714G>A, p.(Gly572Ser)	heterozygous	missense	2007-03-26	pathogenic	PS3, PS4, PM1, PM2, PM5, PP2, PP3, PP5		7.5	680	yes	yes	yes	no	no	yes	no	male
160	KCNH2	NM_000238.3: c.1714G>A, p.(Gly572Ser)	heterozygous	missense	unknown	pathogenic	PS3, PS4, PM1, PM2, PM5, PP2, PP3, PP5		7.5	560	yes	yes	yes	no	no	yes	no	male
2107	KCNH2	NM_000238.3: c.1801G>A, p.(Gly601Ser)	heterozygous	missense	2005-08-21	pathogenic	PS3, PS4, PM1, PM2, PP1, PP2, PP5		4.5	490	no	yes	yes	no	no	no	no	male
149	KCNH2	NM_000238.3: c.1831T>C, p.(Tyr611His)	heterozygous	missense	2007-03-28	pathogenic	PS3, PS4, PM1, PM2, PM5, PP2, PP3, PP5		6	580	yes	no	unknown	no	no	yes	no	female
2153	KCNH2	NM_000238.3: c.1831T>C, p.(Tyr611His)	heterozygous	missense	2012-03-12	pathogenic	PS3, PS4, PM1, PM2, PM5, PP2, PP3, PP5		4	590	yes	no	no	no	no	no	no	male
111	KCNH2	NM_000238.3: c.1886A>G, p.(Asn629Ser)	heterozygous	missense	2006-03-30	pathogenic	PS3, PS4, PM1, PM2, PM5, PP2, PP3, PP5		6	580	yes	no	unknown	no	yes	yes	no	female
185	KCNH2	NM_000238.3: c.2041C>T, p.(Arg681Trp)	heterozygous	missense	2010-06-28	likely pathogenic	PM2, PM5, PP2, PP3		1.5	420	no	yes	yes	no	no	no	no	female
19	KCNH2	NM_000238.3: c.2090T>A, p.(Leu697His)	heterozygous	missense	2012-07-01	VUS	PM2, PP1, PP2, PP3		2.5	470	no	no	yes	no	no	no	no	male
110	KCNH2	NM_000238.3: c.2090T>A, p.(Leu697His)	heterozygous	missense	unknown	VUS	PM2, PP1, PP2, PP3		4	640	yes	no	no	no	no	no	no	female
2144	KCNH2	NM_000238.3: c.2145+1G>A, p.(?)	heterozygous	splice	2017-05-26	pathogenic	PVS1, PM2, PP5		4.5	540	yes	no	no	no	no	no	yes	female
167	KCNH2	NM_000238.3: c.2275dupG, p.(Pro926Alafs*14)	heterozygous	frameshift	2012-04-13	pathogenic	PVS1, PS4, PM2, PP1, PP5		5	540	yes	no	unknown	no	no	yes	no	female
188	KCNH2	NM_000238.3: c.2275dupG, p.(Pro926Alafs*14)	heterozygous	frameshift	2018-01-17	pathogenic	PVS1, PS4, PM2, PP1, PP5		5	610	yes	yes	no	no	no	no	no	male
187	KCNH2	NM_000238.3: c.2275dupG, p.(Pro926Alafs*14)	heterozygous	frameshift	2018-02-14	pathogenic	PVS1, PS4, PM2, PP1, PP5		4	500	no	yes	no	no	no	no	no	male
11	KCNH2	NM_000238.3: c.2374_2375delGG, p.(Gly792Argfs*11)	heterozygous	frameshift	2009-10-22	likely pathogenic	PVS1, PM2		4.5	500	no	yes	yes	no	no	no	no	male
116	KCNH2	NM_000238.3: c.2588G>A, p.(Arg863Gln)	heterozygous	missense	2009-06-08	VUS	PM2, PP3, PP2, PP5		4.5	480	yes	no	yes	no	no	no	no	male
2113	KCNH2	NM_000238.3: c.2613_2617delCCCCG, p.(Pro872GInfs*46)	heterozygous	frameshift	2016-02-25	likely pathogenic	PVS1, PM2		4	560	yes	no	unknown	no	no	no	no	female
120	KCNH2	NM_000238.3: c.2706dupA, p.(Gly903Argfs*17)	heterozygous	frameshift	2017-02-24	likely pathogenic	PVS1, PM2		4	510	no	yes	unknown	no	no	no	no	male
133	KCNH2	NM_000238.3: c.2754_2755insGGGCGGGGGCAGGGCCGATT, p.(Ser919Glyfs*62)	heterozygous	frameshift	2009-12-01	likely pathogenic	PVS1, PM2		3	460	no	no	unknown	no	yes	no	no	female
2134	KCNH2	NM_000238.3: c.2948C>T, p.(Thr983Ile)	heterozygous	missense	2012-01-17	VUS	PP2, PP3, PP5, BS1		0.5	410	no	no	yes	no	no	no	no	female
2132	KCNH2	NM_000238.3: c.3040C>T, p.(Arg1014*)	heterozygous	nonsense	unknown	pathogenic	PVS1, PS3, PS4, PM2, PP5		4.5	490	no	yes	yes	no	no	no	no	female
2148	KCNH2	NM_000238.3: c.3107dupG, p.(Asp1037Argfs*82)	heterozygous	frameshift	2015-05-18	pathogenic	PVS1, PM2, PP5		3	500	no	no	no	no	no	no	no	male
163	KCNH2	NM_000238.3: c.3320C>A, p.(Ser1107*)	heterozygous	nonsense	2011-11-14	likely pathogenic	PVS1, PM2		3	470	no	yes	no	no	no	no	no	male
130	KCNH2	NM_000238.3: c.453delC, p.(Thr152Profs*14)	heterozygous	frameshift	2010-01-01	pathogenic	PVS1, PM2, PP5		1	430	no	yes	no	no	no	no	no	male
131	KCNH2	NM_000238.3: c.453delC, p.(Thr152Profs*14)	heterozygous	frameshift	2010-01-01	pathogenic	PVS1, PM2, PP5		2	450	no	yes	no	no	no	no	no	male
132	KCNH2	NM_000238.3: c.453delC, p.(Thr152Profs*14)	heterozygous	frameshift	2010-04-01	pathogenic	PVS1, PM2, PP5		7.5	500	yes	yes	no	no	no	yes	yes	female
190	KCNH2	NM_000238.3: c.453dupC, p.(Thr152Hisfs*180)	heterozygous	frameshift	2001-12-20	pathogenic	PVS1, PS4, PP1, PP5		4.5	550	no	yes	yes	no	no	no	no	female
191	KCNH2	NM_000238.3: c.453dupC, p.(Thr152Hisfs*180)	heterozygous	frameshift	2002-02-01	pathogenic	PVS1, PS4, PP1, PP5		4.5	650	no	yes	yes	no	no	no	no	male
141	KCNH2	NM_000238.3: c.526C>T, p.Arg176Trp	heterozygous	missense	2002-12-11	VUS	PS3, PS4, PP2, PP3, PP5, BS1, BS3, BP6		4	490	no	yes	unknown	no	no	no	no	male
2102	KCNH2	NM_000238.3: c.526C>T, p.Arg176Trp	heterozygous	missense	2008-01-15	VUS	PS3, PS4, PP2, PP3, PP5, BS1, BS3, BP6	KCNQ1 (NM_000218.2): c.569G>T, p.(Arg190Leu)	4	500	no	yes	no	no	no	no	no	male
2137	KCNH2	NM_000238.3: c.526C>T, p.Arg176Trp	heterozygous	missense	2015-03-25	VUS	PS3, PS4, PP2, PP3, PP5, BS1, BS3, BP6		1	450	no	yes	no	no	no	no	no	female
140	KCNH2	NM_000238.3: c.526C>T, p.Arg176Trp	heterozygous	missense	2017-10-27	VUS	PS3, PS4, PP2, PP3, PP5, BS1, BS3, BP6		4	510	no	yes	no	no	no	no	no	female
139	KCNH2	NM_000238.3: c.526C>T, p.Arg176Trp	heterozygous	missense	2017-12-11	VUS	PS3, PS4, PP2, PP3, PP5, BS1, BS3, BP6		3	470	no	yes	no	no	no	no	no	male
2141	KCNH2	NM_000238.3: c.526C>T, p.Arg176Trp	compound heterozygous	missense	2018-03-20	VUS	PS3, PS4, PP2, PP3, PP5, BS1, BS3, BP6	KCNH2 (NM_000238.3): c.1178C>T, p.(Pro393Leu)	4	510	yes	no	no	no	no	no	no	male
2138	KCNH2	NM_000238.3: c.526C>T, p.Arg176Trp	heterozygous	missense	2018-07-26	VUS	PS3, PS4, PP2, PP3, PP5, BS1, BS3, BP6		3	470	no	yes	no	no	no	no	no	male
155	KCNH2	NM_000238.3: c.775G>A, p.(Asp259Asn)	heterozygous	missense	2006-08-29	VUS	PM2, PP2, PP5		0.5	430	no	no	yes	no	no	no	no	male
2108	KCNH2	NM_000238.3: c.92T>A, p.(Ile31Asn)	heterozygous	missense	2018-01-07	likely pathogenic	PM2, PM5, PP2, PP3, PP5		6.5	570	yes	yes	no	no	no	yes	yes	female
135	KCNH2	NM_000238: c.1846T>A, p.(Tyr616Asn)	heterozygous	missense	2015-01-07	likely pathogenic	PM1, PM2, PM5, PP2, PP3		6	580	yes	no	no	no	no	yes	no	male
2119	KCNJ2	NM_000891.2: c.301T>C, p.(Cys101Arg)	heterozygous	missense	2009-01-01	likely pathogenic	PS3, PM2, PM5, PP5		3	520	no	no	no	no	no	no	no	female	Andersen-Tawil syndrome
2130	KCNJ2	NM_000891.2: c.653G>A, p.(Arg218Gin)	heterozygous	missense	2018-01-28	pathogenic	PS3, PS4, PM2, PM5, PP3, PP5		3.5	490	no	no	yes	no	no	no	no	male	Andersen-Tawil syndrome
2122	CALM2	NM_001743.5: c.400G>A, p.(Asp134Asn)	heterozygous	missense	2017-06-12	likely pathogenic	PM2, PM5, PP2, PP5		5	610	no	no	no	no	no	yes	no	female
153	SCN5A	NM_198056.2: c.1231G>A, p.(Val411Met)	heterozygous	missense	2014-12-17	pathogenic	PS2, PS3, PS4, PM1, PM2, PP3, PP5		3.5	590	no	no	unknown	no	no	no	yes	female
2118	SCN5A	NM_198056.2: c.4859C>A, p.(Thr1620Lys)	heterozygous	missense	2013-04-04	pathogenic	PS3, PM1, PM2, PP3, PP5		4.5	510	no	yes	yes	no	no	no	no	male
2136	SCN5A	NM_198056.2: c.4868G>A, p.(Arg1623Gln)	heterozygous	missense	2015-03-12	likely pathogenic	PS3, PM1, PM2, PP5		5	500	no	no	no	no	no	yes	no	male
15	SCN5A	NM_198056.2: c.4931G>A, p.(Arg1644His)	heterozygous	missense	2007-01-29	pathogenic	PS3, PS4, PM1, PM2, PM5, PP3, PP5		4	530	yes	no	no	no	no	no	no	male
2135	SCN5A	NM_198056.2: c.5314C>G, p.(Leu1772Val)	heterozygous	missense	2010-09-02	likely pathogenic	PM1, PM2, PP3, PP5		5	740	no	no	no	no	no	yes	no	female
168	SCN5A	NM_198056.2: c.5350G>A, p.(Glu1784Lys)	heterozygous	missense	2006-12-01	pathogenic	PS3, PS4, PM1, PM2, PP1, PP5		3	550	no	no	unknown	no	no	no	no	female
2124	SCN5A	NM_198056.2: c.5350G>A, p.(Glu1784Lys)	heterozygous	missense	2011-01-21	pathogenic	PS3, PS4, PM1, PM2, PP1, PP5		4	540	no	yes	no	no	no	no	no	male
2123	SCN5A	NM_198056.2: c.5350G>A, p.(Glu1784Lys)	heterozygous	missense	2011-05-19	pathogenic	PS3, PS4, PM1, PM2, PP1, PP5		4	510	no	yes	no	no	no	no	no	female
121	SCN5A	NM_198056.2: c.536G>A, p.(Arg179Gln)	heterozygous	missense	2013-08-14	VUS	PM1, PM2, PP3		3	460	yes	no	unknown	no	no	no	no	female
127	SCN5A	NM_198056.2: c.998+5G>A, p.(?)	heterozygous	nearsplice	2015-09-24	VUS	PM1, PP3, BS1		0	420	no	no	unknown	no	no	no	no	female
128	SCN5A	NM_198056.2: c.998+5G>A, p.(?)	heterozygous	nearsplice	2015-09-24	VUS	PM1, PP3, BS1		0	450	no	no	no	no	no	no	no	female
